# Supplementary material for: Influence of sea ice concentration, sex and chick age on foraging flexibility and success in an Arctic seabird
Source: Conserv Physiol. 2024 Sep 5;12(1):coae057. doi: 10.1093/conphys/coae057 (PMC11381092; doi:10.1093/conphys/coae057)
Supplement: Web_Material_coae057 [file web_material_coae057.zip]

Archive with 1 entries (1 files):
- CONPHYS-2023-011.R2_Supplementaryfile.pdf
